# Supplementary material for: Indirect inhibition of the NLRP3-interleukin-1β axis contributes to the efficacy of JAK1 inhibitors in experimental colitis and human ulcerative colitis
Source: Nat Commun. 2026 Apr 18;17:5429. doi: 10.1038/s41467-026-71808-y (PMC13279951; doi:10.1038/s41467-026-71808-y)
Supplement: Supplementary file 4 — Source data [file 41467_2026_71808_MOESM4_ESM.xlsx]

## Sheet: Figure 1
					Figure 1. Upadacitinib and Filgotinib reduce colitis severity.
Figure 1B	Weight loss during DSS colitis
day	WT Ctr			WT TOFA			WT FIL			WT UPA			KO Ctr			KO TOFA			KO FIL			KO UPA
-3	0	0	0	0	0	0	0	0	0	0	0	0	0	0	0	0	0	0	0	0	0	0	0	0
-2	-0.346921	0.518623	0.0487092	-1.2219	1.05747	-0.330189	0.440141	0.603318	-0.586643	2.36732	-0.049456	-3.6106	-0.0912825	-0.744879	-0.0452489	-0.47081	0.238777	-0.24558	0.544959	-0.239234	-1.57171	0.189215	0.495495	-0.397022
-1	-0.216826	0.377181	0.0487092	0.782014	-1.47126	-1.03774	1.10035	2.11161	-0.812274	3.01642	0.445104	-3.10786	-0.182565	-0.232775	-0.0452489	-0.141243	0.286533	-1.08055	1.86194	0.0478469	-1.66994	0.331126	1.03604	-0.297767
0	-1.25759	0.754361	0.0487092	-1.71065	-1.88506	-0.660377	0.528169	0.854701	-0.676895	1.98549	1.38477	-6.17002	-0.0456413	-0.698324	0.0904977	-0.047081	2.5788	-1.03143	2.13442	0.0956938	-1.71906	0.520341	1.62162	0.148883
1	3.38248	3.06459	2.19191	-0.928641	-1.65517	-0.943396	3.38908	3.82102	-1.39892	0.61092	1.53314	-5.11883	2.23642	-0.232775	-2.08145	0.188324	3.48615	2.01375	-2.22525	-2.53589	-0.392927	0.993377	3.51351	-0.297767
2	-3.59931	3.53607	0.340964	0.244379	0.689655	3.11321	-0.308099	1.80995	4.60289	-1.03093	3.41246	-3.93053	2.60155	0.605214	1.17647	0.141243	4.68004	3.48723	0.227066	-1.43541	-1.08055	-0.0473037	3.33333	2.87841
3	-3.94623	0.330033	1.02289	0.391007	1.33333	-0.141509	2.24472	1.30719	2.16606	-1.68003	-0.296736	-1.50823	3.97079	2.32775	2.26244	0.329567	6.87679	4.86248	2.22525	0.239234	-0.24558	1.37181	7.61261	3.5732
4	-2.64527	1.9802	-0.730638	3.42131	4.68966	3.58491	-1.32042	1.80995	1.39892	-0.61092	-0.24728	-0.457038	4.38156	0.418994	2.85068	-0.753296	6.30372	4.86248	5.1317	-0.526316	-1.96464	2.88553	3.82883	3.37469
5	-4.42324	2.68741	-3.06868	-2.78592	-0.229885	3.20755	-0.22007	1.55857	2.79783	-1.10729	-2.22552	-0.548446	3.14925	-2.93296	-1.22172	2.21281	6.30372	2.70138	2.08901	2.44019	-0.982318	0.804163	5.36036	0.148883
6	-5.16045	-0.18859	-3.99415	-2.88368	-2.57471	-0.707547	1.71655	1.60885	3.02347	-0.91638	-0.593472	-1.09689	-1.36924	-8.10056	-3.21267	0.988701	7.8319	4.6169	3.0881	2.44019	-0.785855	-0.851466	5.9009	3.42432
7	-6.85169	-0.424328	-4.7735	-3.0303	-4.73563	-0.188679	3.21303	-2.11161	4.55776	-2.97824	-5.98417	1.73675	-4.33592	-8.70577	-10.8597	-1.60075	6.16046	2.65226	3.99637	0.239234	-2.35756	0.236518	5.18018	5.45906
Figure 1C	Disease activity
day	WT Ctr			WT TOFA			WT FIL			WT UPA			KO Ctr			KO TOFA			KO FIL			KO UPA
-3	0	0	0	0	0	0	0	0	0	0	0	0	0	0	0	0	0	0	0	0	0	0	0	0
-2	0	0	0	1	0	0	0	0	0	0	0	1	0	0	0	0	0	0	0	0	0	0	0	0
-1	0	0	0	0	1	1	0	0	0	0	0	1	0	0	0	0	0	0	0	0	1	0	0	0
0	0	0	0	1	1	0	0	0	0	0	0	2	0	0	0	0	0	0	0	0	1	0	0	0
1	0	0	0	0	1	0	0	0	1	1	0	1	0	0	1	0	0	0	1	1	0	0	0	0
2	1	0	0	0	1	0	0	0	0	1	0	1	1	0	0	0	0	0	0	1	1	0	0	0
3	1	0	0	0	0	0	0	0	0	1	0	1	0	0	0	0	0	0	0	0	0	0	0	0
4	1	0	0	0	0	0	1	0	0	1	0	0	0	0	0	0	0	0	0	0	0	0	0	0
5	1	0	1	1	0	0	0	1	0	1	1	0	0	2	3	1	1	1	1	0	0	0	0	0
6	1	0	1	1	1	0	0	0	0	0	0	1	1	1	1	0	0	0	0	0	0	0	0	0
7	2	1	1	2	2	1	0	1	0	1	1	0	3	5	6	2	2	1	0	0	1	0	0	0
Figure 1E	MEICS score
WT Ctr	WT TOFA	WT Fil	WT Upa	KO Ctr	KO TOFA	KO Fil	KO Upa
5	6	1	1	10.5	6.5	3.5	5.5
5.5	9	1	1.5	11.5	8.5	4	2
6	10.5	1.5	4	9	7	4	2
7.5	7	4	4	12	8	2	6
8.5	8.5	3	3	10.5	8.5	5	3
8	5	2.5	1.5	13	6	4.5	2.5
Figure 1G	Histology score
WT Ctr	WT TOFA	WT Fil	WT Upa	KO Ctr	KO TOFA	KO Fil	KO Upa
7	6.5	2.5	4	8	7	3.5	4
6.5	7	4	3	8	6.5	5	5
5.5	6	3	2.5	7	6	2.5	5.5
7	6.5	5.5	3	7.5	6	3	4.5
7.5	5.5	5	2.5	7	5.5	2.5	6
6	7	4.5	3	8	6	4	4
Figure 1H	Cytokine production
IL-12									IL-6									IFNg
WT Ctr	WT Tofa	WT Fil	WT Upa	Var Cr	Var Tofa	Var Fil	Var Upa		WT Ctr	WT Tofa	WT Fil	WT Upa	Var Cr	Var Tofa	Var Fil	Var Upa		WT Ctr	WT Tofa	WT Fil	WT Upa	Var Cr	Var Tofa	Var Fil	Var Upa
134.65	21.42	14.47	26.24	718.87	65.47	72.29	21.7		16.3	29.32	13.54	2.54	44.87	29.43	11.76	14.65		246.2	164.53	87.23	65.37	562.31	243.2	54.23	23.64
369.47	35.98	25.01	38.34	832.27	42.33	57.17	78.52		23.85	55.23	2.32	5.77	51.54	23.55	5.22	19.23		297.23	89.32	29.54	89.1	753.26	189.23	61.23	57.38
475.83	28.64	49.2	30.94	453.11	73.27	43.93	95.47		24.88	40.33	5.42	24.3	61.43	22.12	13.87	29.43		432.1	127.56	43.65	100.3	613.21	97.86	78.95	23.98
148.65	28.14	34.81	66.71	321.7	70.68	109.88	42.33		32.43	38.98	11.08	12.76	54.65	24.65	8.12	23.55		274.13	134.66	83.21	42.31	498.21	120.4	100.23	51.46
290.62	42.13	24.78	71.62	618.52	75.83	82.34	63.27		29.58	28.11	2.51	19.43	41.23	19.43	12.4	22.12		198.75	103.47	101.1	37.56	759.21	187.32	46.23	101.23

## Sheet: Figure S1
Figure S1. Upadacitinib and Filgotinib reduce T cell-mediated colitis.
Sup Fig 1B	Weight loss during T cell transfer colitis
day	WT Ctr					WT TOFA					WT FIL					WT UPA
0	0	0	0	0	0	0	0	0	0	0	0	0	0	0	0	0	0	0	0	0
2	0.531067	-0.246548	3.44993	2.29944	5.75013	3.59442	3.58974	5.2973	2.06044	3.5341	-0.0491884	1.11229	-1.29289	4.12979	2.34792	4.78128	1.71518	-0.313808	-1.62402	1.13245
6	4.7265	-1.08481	4.26449	5.26316	2.14323	9.33476	7.50583	8.21622	3.02198	6.52066	4.72209	3.81356	2.78468	3.24484	1.44077	4.27263	4.5738	5.59623	3.29724	2.36337
9	6.47902	-1.42998	5.27072	5.82524	0.784109	10.3541	3.31002	3.35135	4.21245	3.9323	4.82046	-1.00636	1.39234	3.19567	1.01387	5.28993	4.158	6.32845	5.70866	2.51108
13	11.418	0.641026	7.09152	7.81809	2.24778	5.25751	3.7296	4.59459	3.84615	4.52962	7.47664	0.688559	5.22128	0.0491642	5.92316	11.0376	5.50936	8.159	4.13386	4.82521
16	15.9851	-1.82446	9.43939	10.2708	7.10925	9.65665	4.70862	5.78378	4.30403	9.30811	8.01771	5.34958	7.65788	6.34218	7.84418	7.17192	7.12058	10.6172	5.65945	2.90497
20	12.7456	-1.67653	5.70196	9.45324	7.57972	15.9871	4.24242	10.8108	5.03663	8.01394	6.14855	5.66737	7.01144	5.21141	7.36393	10.3764	8.41996	9.62343	6.84055	3.742
21	15.2416	-1.08481	5.22281	8.94226	6.84788	13.9485	5.87413	10.4324	-0.137363	8.16327	6.24693	5.9322	9.39831	5.75221	10.1387	10.4781	11.2266	9.62343	9.69488	3.79124
23	12.3739	-7.34714	3.977	4.70107	4.44328	14.6459	5.50117	9.67568	2.42674	8.11349	-1.13133	6.62076	7.90651	6.19469	10.1387	7.7823	13.2017	12.0816	8.71063	4.33284
24	10.6745		3.25827	5.92744	6.95243	11.588	6.43357	6.75676	0.961538	2.73768	-0.871618	6.67373	8.2546	6.588	9.65848	9.56256	11.3825	10.8264	9.10433	4.23437
25	5.04514		0.622904	1.22637	2.92734	7.18884	4.80186	9.51351	-0.0915751	-2.4888	0.149533	7.57415	8.75186	7.4238	12.54	7.12106	10.2391	11.6109	7.57874	6.35155
26	-0.424854		-2.87494	-3.5769	-6.63879	0.590129	3.0303	8.21622	0.3663	-4.72872	-2.1151	6.25	10.5917	5.99803	13.8207	-3.10275	9.04366	12.7615	6.93898	6.00689
27	-1.91184		-5.70196	1.02197	-6.90016	-0.26824	0.37296	10.3243	-7.92125	10.7516	0.393507	6.51483	10.6415	5.60472	11.4194	-7.22279	9.35551	11.4017	8.2185	5.02216
Sup Fig 1C	Disease activity
day	WT Ctr					WT TOFA					WT FIL					WT UPA
0	0	0	0	0	0	0	0	0	0	0	0	0	0	0	0	0	0	0	0	0
2	0	0	0	0	0	0	0	0	0	0	0	0	0	0	0	0	0	0	0	0
6	0	0	0	0	0	0	0	0	0	0	0	0	0	0	0	0	0	0	0	0
9	0	1	0	0	0	0	0	0	0	0	0	0	0	0	0	0	0	1	0	0
13	0	0	0	1	0	0	0	0	0	0	0	0	0	0	0	0	0	0	0	0
16	0	1	0	0	1	0	0	0	1	0	0	0	0	0	0	0	0	0	0	0
20	0	1	0	1	1	0	0	0	1	0	0	0	0	0	0	0	0	0	0	0
21	0	1	0	1	1	0	0	0	1	1	0	0	0	1	0	0	0	0	0	0
23	0	6	1	2	2	1	1	2	1	2	2	2	0	1	2	2	1	0	1	2
24	2	*	3	3	2	3	2	2	2	3	1	2	1	2	1	1	1	0	0	1
25	3	*	3	3	2	3	2	2	2	3	0	2	3	2	2	1	1	0	1	1
26	4	*	4	5	5	4	5	2	3	4	1	2	2	2	2	2	1	0	2	2
27	5	*	6	5	6	4	6	3	6	5	2	2	4	3	4	2	1	1	2	2
Sup Fig 1E	MEICS score
WT Ctr	WT TOFA	WT Fil	WT Upa
8	10.5	3	1.5
*	11	3	3
8	11.5	3.5	1.5
10.5	10.5	2.5	3.5
10.5	11	4.5	4
Sup Fig 1F	Histology score
WT Ctr	WT TOFA	WT Fil	WT Upa
7	6.5	2.5	4
*	7	4	3
5.5	6	3	2.5
8	7.5	4	2
6	6	2.5	2.5
*	Values missing because this mouse was euthanized prematurely due to humane endpoints

## Sheet: Figure S2
Figure S2. High doses of Tofacitinib are not effective in reducing colitis severity.
Sup Fig 2B	Weight loss during DSS colitis
day	Ctr			Tofa - 50			Tofa - 150			Tofa - 450
-3	-8.0072	-4.23326	-1.11707	2.61404	2.65171	-2	-5.21372	0.332226	-5.1716	-5.03341	-0.642292	-4.41582
-2	-4.58839	-0.604752	-1.83199	3.1266	6.42529	0.372093	-0.610615	1.0916	-3.14998	-2.31626	-1.13636	-2.34591
-1	-4.99325	1.38229	-0.714924	0.820092	-0.407955	-1.25581	-2.39549	-2.23066	-1.26939	-1.42539	1.03755	-0.183993
0	0	0	0	0	0	0	0	0	0	0	0	0
1	0.224921	1.77106	1.42985	-0.0512558	2.80469	3.02326	3.3349	2.65781	0.658204	0.0890869	-0.494071	4.82981
2	1.12461	2.11663	3.44057	2.40902	3.51861	2.4186	0.798497	0.427148	2.16267	0.445434	0.34585	1.60994
3	0.494827	1.07991	2.77033	1.23014	6.17032	0.0465116	2.11367	-0.0474608	1.31641	1.69265	4.94071	6.30175
4	0.31489	-1.16631	-0.312779	-0.563813	2.7027	-0.27907	1.97276	-0.996678	0.51716	0.13363	-2.91502	3.44986
5	-2.60909	-4.40605	-4.24486	-0.307535	0.764916	-1.72093	0.234852	-1.47129	-0.658204	-3.0735	-2.27273	-0.413983
6	-3.05893	-3.02376	-4.64701	-0.768837	-2.14176	-2.27907	-1.69093	-3.93925	-5.03056	-7.57238	-5.78063	-3.81785
7	-3.50877	-4.36285	-7.7748	-1.33265	-3.05966	-4.46512	-3.52278	-5.22069	-5.92384	-11.0468	-7.31225	-11.1776
Sup Fig 2C	Disease activity
day	Ctr			Tofa - 50			Tofa - 150			Tofa - 450
-3	0	0	0	0	0	0	0	0	0	0	0	0
-2	1	1	1	0	0	0	1	0	1	1	1	1
-1	1	0	1	0	1	1	1	1	1	1	0	1
0	0	0	0	0	0	0	0	0	0	0	0	0
1	0	0	0	1	0	0	0	0	0	0	1	0
2	0	0	0	0	0	0	0	0	0	0	0	0
3	0	0	0	0	0	0	0	1	0	0	0	0
4	0	1	1	1	0	1	0	1	0	0	1	0
5	1	1	2	2	1	1	0	2	1	2	2	1
6	2	2	3	2	3	3	2	3	3	4	4	2
7	3	2	4	3	2	2	3	4	3	5	3	5
Sup Fig 2E
MEICS					Histology score
Ctr	Tofa -50	Tofa -150	Tofa -450		Ctr	Tofa -50	Tofa -150	Tofa -450
4	5	5	4.5		3.5	3.5	4	3
6	10	4.5	7		3.5	3.5	4	4.5
6	6	4	5.5		4	4	3	4

## Sheet: Figure S3
Figure S3. 50 mg/kg is the optimal dose for Upadacitinib and Filgotinib to reduce colitis severity.
Sup fig 3B	Weight loss during DSS colitis
day	Ctr			Fil1			Fil2			Fil3			Upa1			Upa2			Upa3
-3	-8.0072	-4.23326	-1.11707	-6.03876	-8.29157	-0.74001	-2.6751	-2.70924	0.698952	-7.27775	-4.37586	-12.072	-11.9666	-3.75264	-4.2381	-2.28332	-5.76923	-6.03809	-4.57064	-1.43627	-1.47717
-2	-4.58839	-0.604752	-1.83199	-4.6868	-11.1617	-1.72669	-2.52918	-3.77358	-3.29506	-5.06679	-3.31644	-10.7989	-11.2187	1.16279	-3.52381	2.19012	-0.131119	-4.41245	-0.692521	0.987433	3.17816
-1	-4.99325	1.38229	-0.714924	-0.721046	-3.82688	-3.45338	-1.26459	-1.20948	0.848727	-7.41594	-1.93459	-6.93591	-4.75143	-2.16702	-3.19048	-1.35135	-3.93357	-6.78124	-4.43213	-5.1167	-1.20859
0	0	0	0	0	0	0	0	0	0	0	0	0	0	0	0	0	0	0	0	0	0
1	0.224921	1.77106	1.42985	1.66742	0.455581	0.394672	1.6537	2.95114	1.44783	-3.27038	0.322432	-2.23881	1.53982	1.16279	0.0476191	4.61323	-0.874126	-2.27589	0.831025	1.43627	-2.68577
2	1.12461	2.11663	3.44057	2.97431	-0.364465	-1.08535	-0.680934	0.580552	3.49476	-4.65223	0.184247	-0.351185	0.307963	2.32558	1.33333	4.19385	2.53497	1.43985	0.923361	4.62298	-0.313339
3	0.494827	1.07991	2.77033	4.4164	1.86788	2.7627	3.0642	4.35414	6.64004	-4.05343	3.08614	-0.570676	3.60757	5.54968	7.38095	4.24045	2.88462	1.11472	1.1542	3.85996	0.940018
4	0.31489	-1.16631	-0.312779	2.79405	0.22779	-0.74001	0.680934	0.628931	1.04843	-4.37586	-0.0921234	0.0877963	0.0439947	-0.264271	-0.285714	6.84995	1.26748	1.62564	0	4.12926	0.80573
5	-2.60909	-4.40605	-4.24486	-0.991438	-1.77677	-1.18402	-2.72374	-3.38655	-0.0998502	-7.87655	0	0.0438982	-3.78355	-3.17125	-5.28571	1.39795	-0.0437063	-1.57919	0.415512	3.68043	1.20859
6	-3.05893	-3.02376	-4.64701	-5.18251	-1.77677	-3.05871	0.291829	-5.75714	2.14678	-4.9286	1.05942	-0.307287	-4.61945	-4.12262	-3.80952	1.16496	-1.26748	-4.27311	1.20037	4.5781	0.895255
7	-3.50877	-4.36285	-7.7748	-7.84137	-5.78588	-4.19339	-4.96109	-7.98258	-1.44783	-1.84247	2.67158	1.79982	-6.99516	-4.28118	-4.47619	0.0931966	-3.27797	-6.45611	0.507849	3.81508	3.04387
Sup Fig 3C	Disease activity
day	Ctrl			Fil1			Fil2			Fil3			Upa1			Upa2			Upa3
-3	0	0	0	0	0	0	0	0	0	0	0	0	0	0	0	0	0	0	0	0	0
-2	1	1	1	1	1	1	1	1	1	1	1	1	1	0	1	0	1	1	1	0	0
-1	1	0	1	1	1	1	1	1	0	1	1	1	1	1	1	1	1	1	1	1	1
0	0	0	0	0	0	0	0	0	0	0	0	0	0	0	0	0	0	0	0	0	0
1	0	0	0	0	0	0	0	0	0	1	0	1	0	0	0	0	1	1	0	0	1
2	0	0	0	0	1	1	1	0	0	1	0	1	0	0	0	0	0	0	0	0	1
3	0	0	0	0	0	0	0	0	0	1	0	1	0	0	1	1	1	1	0	0	0
4	0	1	1	0	0	1	0	0	0	1	1	0	0	1	1	0	0	0	0	0	0
5	1	1	2	1	1	2	2	2	1	2	0	0	2	1	3	0	2	2	0	0	0
6	2	2	3	3	2	3	1	4	1	2	1	1	2	3	2	1	1	2	1	0	0
7	3	2	4	3	3	3	3	4	2	2	0	0	3	3	3	1	2	4	1	0	1
Sup fig 3E	MEICS score
WT Ctr	Up1	Up2	Up3		Fil1	Fil2	Fil3
4	7	4	2.5		6	7	1.5
6	7	5.5	1		6	5	1
6	5.5	5.5	1.5		7	6	1
Sup Fig G	Histology
WT Ctr	Up1	Up2	Up3		Fil1	Fil2	Fil3
3.5	4	3.5	2		4	4.5	1.5
3.5	3	3.5	2.5		3	3.5	1
4	6	4	1		5	3.5	1
1: 5.6 mg/kg
2: 17 mg/kg
3: 50 mg/kg

## Sheet: Figure 3
Figure 3. Upadacitinib and Filgotinib inhibit inflammasome activation in mouse colon.
Blots shown in 3B
IL-1β									Casp-1									β-actin
Figure 3C	Quantified Cleaved/total IL-1β
IL-1b									Casp-1	Quantified Cleaved/total Casp1
WT Ctr	WT Tofa	WT Fil	WT Upa	KO Ctr	KO Tofa	KO Upa	KO Fil		WT Ctr	WT Tofa	WT Fil	WT Upa	KO Ctr	KO Tofa	KO Fil	KO Upa
0.902394	1.14917	0.460405	0.788214	2.07366	2.25414	0.67477	0.78453		1.02434	0.78173	0.298765	0.59079	1.80382	3.11569	0.415575	0.278547
1.2302	0.79558	0.434622	0.519337	1.57643	2.82505	0.475138	0.93186		0.730064	1.09397	0.523399	0.752527	2.04867	2.16323	0.525646	0.161737
0.94291	1.2744	0.780847	0.313076	2.03352	2.25414	0.78453	0.456722		1.17035	1.3523	0.721078	0.184201	1.68925	1.87795	0.14152	0.595283
1.07919	0.788214	0.950276	0.696133	1.55801	2.19153	0.379374	0.34733		0.730064	1.08274	0.318982	0.296518	2.12505	1.57918	0.23362	0.433545
1.04604	1.07551	0.511971	0.780847	2.73297	1.64273	0.460405	0.895028		1.23999	1.12767	0.208911	0.366155	2.32048	2.32722	0.453763	0.554848
0.799263	1.35543	0.25046	0.526703	2.32781	1.92265	0.633517	0.596685		1.1052	1.22201	0.451516	0.521153	2.41033	1.9723	0.298765	0.278547
Figure 3D	IL-1β level from explant
WT Ctr	WT Tofa	WT Fil	WT Upa	Var Cr	Var Tofa	Var Fil	Var Upa
17.81	17.81	6.26	7.81	30.3	24.12	5.21	5.7
28.49	25.36	5.31	5.17	47.43	19.71	2.87	3.88
22.71	29.04	2.91	2.4	39.12	27.21	9.23	4.12
12.26	21.32	11.3	9.2	45.7	19.32	5.77	9.71
15.13	17.26	3.65	1.3	33.88	11.43	10.1	7.21
Figure 3E	IL-18 level from explant
WT Ctr	WT TOFA	WT FIL	WT UPA	KO Ctr	KO TOFA	KO FIL	KO UPA
88.576	102.593	21.2366	20.4807	101.538	135.234	38.4924	13.7044
96.576	119.917	31.6126	32.664	91.4336	87.5571	24.6223	20.0594
100.945	102.47	49.9659	26.572	141.641	81.5854	25.2126	22.2071
127.627	78.4727	42.3266	19.9659	50.6906	162.741	19.9857	42.2619
86.688	157.557	31.0214	49.058	101.517	113.126	40.2686	54.9057

## Sheet: Figure 4
Figure 4. Upadacitinib and Filgotinib inhibit inflammasome activation in human cells.
	Figure 4B
	IL-12									IL-6									IL-1β
	WT Ctr	WT Tofa	WT Fil	WT Upa	Var Cr	Var tofa	Var Fil	Var Upa		WT Ctr	WT Tofa	WT Fil	WT Upa	Var Cr	Var tofa	Var Fil	Var Upa		WT Ctr	WT Tofa	WT Fil	WT Upa	Var Cr	Var Tofa	Var Fil	Var Upa
	8.32	0	0	0	21.32	4.32	0	0		31.2	0	0	0	65.34	41.12	32.12	4.32		12.32	10.87	5.62	4.32	35.21	32.12	6.51	5.15
	7.12	0	0	0	25.43	0	0	12.43		41.12	10.21	21.5	12.32	40.23	0	0	9		16.7	15.64	3.21	3.87	18.22	19.65	10.65	12.4
	14.32	0	0	0	31.21	0	4.32	0		27.98	0	0	0	21.65	0	2.65	0		21.5	21.4	5.74	8.21	28.54	27.54	11.4	13.55
	14.21	0	5.32	3.21	8.98	0	0	0		12.43	0	11.21	14.21	43.21	0	9.2	0		18.54	18.5	8.21	5.12	31.2	31.22	6.87	16.45
	16.76	9.65	0	0.98	12.43	8.32	10.1	0		17.98	3.43	0.98	0	44.21	4.32	0	0		26.3	12.4	2.12	4.62	28.32	35.64	8.97	8.12
	8.98	12.43	0	0	17.87	4.54	0	1.66		31.12	9.12	1.23	0	31.32	0	0	4.43		10.79	10.3	5.5	4.15	21.44	28.77	7.45	3.44
	0	0	4.21	5.21	34.21	0	0	0		31.21	0	0	0	20.12	0	3.54	1.32
	21.2	0	0	0	19.32	0	3.22	5.03		19.98	0	0	11.43	24.54	1.21	5.12	0
	18.98	0	0	0	25.65	0	0	0		21.54	12.8	0	0	22.12	0	2.43	0
	16.43	0	1.32	0	32.12	6.76	0	0		8.98	0	0.43	0	42.2	0	0	0
	14.32	0	0	0	33.21	0	0	0		12.21	0	0	0	39.43	0	0	12.43
	11.32	0	0	0	18.21	0	6.34	5.45		14.32	0	0	0	42.12	1	0	0
	Figure 4D
	IL-1β									Casp1
	WT Ctr	WT TOFA	WT Fil	WT Upa	KO Ctr	KO TOFA	KO Fil	KO Upa		WT Ctr	WT TOFA	WT Fil	WT Upa	KO Ctr	KO TOFA	KO Fil	KO Upa
	1.32	1.54	0.42	0.56	1.76	2.03	0.42	0.64		1.43	1.44	0.68	0.67	2.32	2.14	0.54	0.54
	0.98	0.78	0.19	0.49	1.59	1.97	0.65	0.52		0.86	0.97	0.32	0.41	1.65	2.76	0.72	0.76
	1	1.33	0.76	0.76	1.65	1.55	0.48	0.71		1	0.69	0.29	0.32	1.98	1.54	0.38	0.71
	1.65	0.76	0.31	0.41	2.03	1.37	0.87	0.65		1.32	1.43	0.42	0.39	1.23	2.65	0.36	0.39
	0.75	1.32	0.65	0.58	1.34	1.87	0.28	0.23		1.04	1.02	0.31	0.55	1.53	1.34	0.59	0.76
	1.22	0.87	0.77	0.27	1.87	1.55	0.55	0.98		0.87	0.87	0.48	0.76	1.62	1.53	0.31	0.81
	Blots shown in 4C
											use M2

## Sheet: Figure S5
Figure S5. Upadacitinib and Filgotinib inhibit cytokine production in monocytes, DCs and T cells.
Figure S5A	DC+LPS
IL-12									IL-6									IL-1β
WT Ctr	WT Tofa	WT Fil	WT Upa	Var Cr	Var tofa	Var Fil	Var Upa		WT Ctr	WT Tofa	WT Fil	WT Upa	Var Cr	Var tofa	Var Fil	Var Upa		WT Ctr	WT Tofa	WT Fil	WT Upa	Var Cr	Var TOFA	Var Fil	Var Upa
61.59	10.61	12.53	3.83	83.25	15.41	9.19	20.22		134.27	38.51	25.65	19.85	189.53	28.27	13.32	31		8.7	0	9.7	3.45	8.9	7.98	13.67	0
52.68	23.42	15.71	10.41	97.36	4.49	4.83	21.23		82.22	26.59	10.34	29.87	201.72	23.65	8.68	6.99		4.1	0	2.56	2.6	7.74	18.79	4.65	19.64
69.95	18.35	12.38	15.98	107.6	2.05	24.51	25.58		72.88	29.5	18.98	2.37	339.92	47.11	6.74	5.24		4.56	4.41	0	5.59	10.94	18.27	0	0
71.54	27.66	18.19	21.67	94.18	21.31	12.34	18.8		136.37	21.9	9.47	26.85	211.63	80.61	32.8	9.69		0	8.2	0.86	10.99	15.97	9.01	0	0
59.52	24.05	2.57	26.45	95.42	23.38	5.81	3.37		107.16	26.85	5.66	22	169.82	65.56	18.17	4.06		0	0	0	0	8.7	10.4	0	0
Figure S5B	DC+MSU
IL-12									IL-6									IL-1β
WT Ctr	WT Tofa	WT Fil	WT Upa	Var Cr	Var tofa	Var Fil	Var Upa		WT Ctr	WT Tofa	WT Fil	WT Upa	Var Cr	Var tofa	Var Fil	Var Upa		WT Ctr	WT Tofa	WT Fil	WT Upa	Var Cr	Var TOFA	Var Fil	Var Upa
401.34	17.93	1.29	15.12	575.85	8.1	12.46	5.6		297.27	4.51	35.05	22.46	895.57	22.61	16.25	27.68		281.94	262.42	97.76	113.07	864.71	910.42	82.62	8.46
258.55	9.04	11.97	38.34	696.88	21.58	21.77	38.52		550.31	49.03	75.61	45.63	733.87	35.35	48.2	64.95		461.65	515.2	6.13	35.19	768.31	627.29	166.51	28.89
285.01	12.41	51.25	0.33	622.34	52.34	23.39	5.35		283.34	19.37	34.69	28.74	770.6	33.63	215.31	220.32		393.05	639.88	7.58	72.85	1057.49	253.51	24.04	82.83
191.38	14.6	14.19	5.31	639.8	4.17	65.33	6.27		313.3	5.53	24.66	24.04	638.77	14.71	82.4	29.16		584.59	267.2	21.3	19.21	854.12	790.61	52.63	202.41
72.03	52.9	7.59	4.2	863.06	88.99	25.17	1.31		130.98	17.85	28.9	7.76	683	24.27	49.23	17.49		342.68	601.74	71.06	10.4	898.51	981.03	6.47	0
Figure S5C	Monocytes+LPS
IL-12									IL-6									IL-1β
WT Ctr	WT Tofa	WT Fil	WT Upa	Var Cr	Var tofa	Var Fil	Var Upa		WT Ctr	WT Tofa	WT Fil	WT Upa	Var Cr	Var tofa	Var Fil	Var Upa		WT Ctr	WT Tofa	WT Fil	WT Upa	Var Cr	Var TOFA	Var Fil	Var Upa
13.4	0	0	1.65	46.87	0	21.4	0		64.7	0	0	0	113.2	24.5	0	3.76		1.4	1.1	3	1	0	0	7.2	2.3
26.7	0	0	0	57.8	3.65	18.9	24.5		72.4	12.1	13.2	3.65	98.5	0	23.4	8.12		5.6	0	8	0	2.7	8.3	3	13.55
32.5	0	2.5	0	78.96	7.88	4.65	0		42.4	7.98	0	5.97	124.3	0	13.4	25.6		7.2	0	12	8	4.8	10	2.15	0
13.88	0	6.43	0	87.5	0	0	3.54		75.8	0	6.87	12.4	87.9	1.54	8.97	46.7		0	3	1	6.4	12	2.7	7.9	2
25.76	4.65	0	3.65	89.4	12.4	7.86	0		25.6	14.2	2.43	0	104.5	6.87	13.5	12.64		2.4	5.7	5	4	1	3.8	4	17
Figure S5D	Monocytes+LPS
IL-12									IL-6									IL-1β
WT Ctr	WT Tofa	WT Fil	WT Upa	Var Cr	Var tofa	Var Fil	Var Upa		WT Ctr	WT Tofa	WT Fil	WT Upa	Var Cr	Var tofa	Var Fil	Var Upa		WT Ctr	WT Tofa	WT Fil	WT Upa	Var Cr	Var TOFA	Var Fil	Var Upa
43.3	0	0	0	76.4	0	16.7	0		64.7	2.65	3.54	2.54	154.7	32.6	2.54	6.76		78.9	67.9	12.4	12.43	143.6	88.9	12.54	12.65
31.5	2.54	2.4	4.65	65.7	4.76	0	17.4		87.3	10.5	15.6	6.98	105.7	12.4	4.87	8.12		43.6	56.7	2.76	18.9	178.2	68.3	57.8	3.76
32.6	0	5.6	0	58.9	8.92	21.4	0		56.8	6.76	5.67	7.98	79.44	4.76	23.6	31.4		68.9	75.6	4.76	22.4	106.7	52.3	5.76	21.3
21.4	0	0	1.65	96.7	0.5	29.7	4.65		82.4	3.76	8.97	8.24	102.5	2.87	10.43	26.9		86.7	91.4	0	2.76	103.5	102.5	12.4	31.4
31.5	5.87	2.32	0	59.7	8.98	12	0		39.7	8.96	3.77	1.3	93.5	7.2	12.44	8.21		72.4	82.4	13.4	0	118.3	103.5	10.6	0
Figure S5E	T cells
IL-12									IL-6									IFNg
WT Ctr	WT Tofa	WT Fil	WT Upa	Var Cr	Var tofa	Var Fil	Var Upa		WT Ctr	WT Tofa	WT Fil	WT Upa	Var Cr	Var tofa	Var Fil	Var Upa		WT Ctr	WT Tofa	WT Fil	WT Upa	Var Cr	Var tofa	Var Fil	Var Upa
71.92	6.41	0	1.36	140.82	9.93	7.85	3.51		75.63	3.5	19.38	12.5	535.2	205.6	122.92	34.38		64.27	3.48	7.14	4.01	291.52	24.98	9.83	18.86
64.35	14.33	5.67	6.42	233.79	14.18	7.36	46.49		90.84	24.66	12.86	24.79	302.34	126.76	5.89	27.18		35.3	19.79	7.16	9.51	376.39	3.04	9.27	15.2
56.14	8.82	12.11	3.62	342.62	25.65	1.06	7.56		100.63	12.65	0.79	32.5	443.15	216.55	7.93	28.47		66.8	0.28	6.38	11.51	230.27	2.86	39.79	22.68
78.69	9.79	14.2	19.42	150.25	14.04	6.83	2.74		97.58	19.54	12.59	26.49	715.56	35.95	25.32	12.06		42.06	8.63	7.52	9.62	422.73	7.58	5.09	13.26
67.09	21.9	12.4	7.1	188.98	24.33	8.12	9.35		96.1	42.17	14.68	0	536.09	91.35	8.93	25.23		105.68	17.1	7.71	8.43	174.98	47.13	64.53	16.45

## Sheet: Figure 5
Figure 5. The protective effect of Upadacitinib and Filgotinib is abrogated in Caspase1-deficient mice.
Figure 5B	Weight loss during DSS colitis
day	WT Ctr				WT TOFA				WT FIL				WT UPA				KO Ctr				KO TOFA				KO FIL				KO UPA
-3	0	0	0	0	0	0	0	0	0	0	0	0	0	0	0	0	0	0	0	0	0	0	0	0	0	0	0	0	0	0	0	0
-2	0.17234	0.444265	2.57974	0.542495	1.03093	0.130548	1.90772	0.561798	1.89702	0.534539	0.587703	0.648508	0.273349	0.451671	0.538972	2.29239	3.85531	1.60686	0.199104	1.83438	0.41301	1.47549	0.448654	3.93352	0.896152	0.549725	0.698952	0.944334	0.5997	0.447316	0.435414	1.76698
-1	0.430849	0.848142	2.90807	3.88788	2.10668	2.4369	2.61757	1.21003	3.2972	2.6727	3.11935	3.02637	1.68565	3.2972	2.19735	3.02768	2.52261	3.48152	1.94126	3.56394	1.29066	0.0951928	2.09372	1.21884	3.2156	2.9985	4.49326	3.42942	4.49775	2.98211	1.6449	2.48482
0	0.947867	1.89822	3.98687	6.14828	2.91349	2.4369	3.41615	3.15471	4.06504	4.60526	4.20434	4.36662	1.50342	4.06504	3.31675	4.54152	3.18896	6.69523	4.18118	5.7652	1.75529	0	3.14058	2.43767	4.48076	4.5977	5.69146	4.62227	5.1974	4.87078	1.35462	3.47874
1	3.01594	4.80614	6.05066	8.5443	5.51322	4.047	4.61402	4.40795	5.28455	6.53783	4.74684	3.97752	1.64009	4.69738	4.39469	5.7526	3.42694	7.28441	5.42558	6.81342	1.29066	0.809139	3.43968	1.82825	7.69636	5.7971	9.7354	7.60437	7.09645	5.26839	1.83841	4.47267
2	4.00689	8.8853	7.03565	11.2116	7.44061	3.13316	3.81544	4.49438	6.05239	7.68914	6.78119	4.28016	1.45786	3.92954	4.06302	6.27163	3.23655	6.3203	5.82379	7.54717	2.21993	0.142789	4.48654	2.82548	10.5957	8.34583	13.979	7.75348	7.54623	4.47316	1.69328	3.3683
3	4.567	1.77706	5.67542	12.2061	9.7714	0	4.30346	6.48228	11.879	3.125	10.8499	2.76697	2.41458	3.5682	6.30182	2.37889	7.61542	8.67702	7.81483	13.7317	2.78782	3.9981	2.59222	1.49584	12.3353	8.84558	16.9745	10.338	11.6942	7.95229	3.91872	3.69961
4	0.258509	0.565428	2.34522	10.4882	1.92739	-0.261097	2.39574	0.691443	-0.135501	-1.80921	7.91139	2.89667	2.41458	6.7299	6.46766	0.519031	3.85531	8.35565	7.11797	10.9015	3.92359	3.23655	3.73878	2.71468	11.9135	5.94703	12.1817	5.4175	10.4448	1.14314	1.59652	1.43567
5	-8.48772	-5.41195	-4.50281	0.0904159	-1.97221	-7.13664	-1.77462	-4.32152	0	-0.0411184	0.0904159	2.8102	0.820046	6.82023	4.93367	1.34083	1.99905	7.87359	0.149328	10.9539	2.01342	1.99905	3.48953	1.49584	6.16763	3.74813	9.7354	5.21869	8.74563	0.149105	1.74165	0.717835
6	-9.60793	-9.49111	-6.33208	-1.62749	-4.48229	-8.48564	-5.14641	-8.42697	1.30985	-0.78125	2.39602	2.72374	1.18451	2.30352	3.52405	1.81661	1.95145	6.90948	-1.59283	8.22851	3.04595	1.47549	4.03789	0.443213	4.32261	0.69965	8.08787	4.47316	8.04598	0.248509	1.83841	1.10436
7	-14.3903	-13.8934	-6.80113	-5.47016	-9.54729	-12.3586	-8.252	-12.9646	1.89702	10.0329	6.01266	0.216169	0.95672	4.56188	3.68988	1.60035	1.99905	5.94537	-1.09507	5.55556	2.11668	0.237982	4.23729	-0.166205	3.58461	0.7996	8.23764	4.22465	7.64618	-0.497018	1.25786	1.76698
Figure 5C	Disease activity score
day	WT Ctr				WT TOFA				WT FIL				WT UPA				KO Ctr				KO TOFA				KO FIL				KO UPA
-3	0	0	0	0	0	0	0	0	0	0	0	0	0	0	0	0	0	0	0	0	0	0	0	0	0	0	0	0	0	0	0	0
-2	0	0	0	0	0	0	0	0	0	0	0	0	0	0	0	0	0	0	0	0	0	0	0	0	0	0	0	0	0	0	0	0
-1	0	0	0	0	0	0	0	0	0	0	0	0	0	0	0	0	0	0	0	0	0	0	0	0	0	0	0	0	0	0	0	0
0	0	0	0	0	0	0	0	0	0	0	0	0	0	0	0	0	0	0	0	0	0	0	0	0	0	0	0	0	0	0	0	0
1	0	0	0	0	0	0	0	0	0	0	0	0	0	0	0	0	0	0	0	0	0	0	0	0	0	0	0	0	0	0	0	0
2	0	0	0	0	0	0	0	0	0	0	0	0	0	0	0	0	0	0	0	0	0	0	0	0	0	0	0	0	0	0	0	0
3	0	0	0	0	0	0	0	0	0	0	0	0	0	0	0	0	0	0	0	0	0	0	0	0	0	0	0	0	0	0	0	0
4	1	1	1	1	1	1	1	1	1	1	0	0	0	0	0	0	1	0	0	1	1	1	0	0	0	0	0	0	0	0	0	0
5	4	2	3	2	2	3	3	3	1	0	1	0	1	0	1	0	2	1	0	1	1	1	1	0	0	0	1	1	1	1	1	1
6	4	4	4	3	3	4	3	4	1	1	1	0	1	0	0	1	2	2	1	2	2	2	1	1	1	1	1	1	1	2	2	1
7	6	6	4	4	4	6	5	5	0	1	1	0	1	1	0	0	2	2	1	2	3	2	2	2	2	2	2	3	1	2	2	2
Figure 5E	MEICS score
WT Ctr	WT TOFA	WT Fil	WT Upa	KO Ctr	KO TOFA	KO Fil	KO Upa
10.5	12.5	2.5	1.5	9.5	8.5	9.5	5.5
9.5	8.5	5.5	2	6	5.5	7	6.5
11.5	11.5	1.5	2.5	5	6	9	6
13.5	11	1.5	2	4.5	7.5	7.5	7.5
Figure 5G	Histology score
WT Ctr	WT TOFA	WT Fil	WT Upa	KO Ctr	KO TOFA	KO Fil	KO Upa
7	7	2	3.5	5	4	4	5.5
6.5	6.5	3	3	5	6	5	5
7	8	2.5	2.5	5.5	5	4.5	2.5
6	8	1	1	6	4.5	7	4.5

## Sheet: Figure S6
Figure S6B	Weight loss during DSS colitis
day	WT Ctr				WT Upa				Nlrp3-/- Ctr				Nlrp3-/- Upa
0	0	0	0	0	0	0	0	0	0	0	0	0	0	0	0	0
1	2.77778	-0.440529	0.664452	1.9685	0	4.40678	1.87266	1.33333	-0.909091	1.36986	1.16732	2.05882	7.57576	2.34375	-4.74308	-7.11297
2	3.7037	1.32159	0.332226	3.54331	4.34783	4.40678	0.374532	2	0	0.913242	0.77821	1.47059	10.101	1.5625	-1.58103	-10.0418
3	3.7037	0.440529	0	2.3622	5.21739	3.38983	-2.24719	1.66667	-0.909091	2.28311	1.16732	1.47059	9.09091	0.78125	0.790514	-10.8787
4	3.24074	0	0	1.5748	6.95652	1.69492	-4.49438	-3.66667	-1.81818	3.65297	2.33463	1.47059	3.53535	-0.78125	3.95257	-15.8996
5	1.38889	-5.28634	-1.3289	-0.787402	7.82609	-11.1864	-6.36704	-4	-3.63636	5.02283	-0.389105	-0.588235	1.51515	-0.78125	1.18577	-16.7364
6	-2.77778	-7.04846	-2.32558	-9.05512	1.30435	-11.1864	-7.86517	-3.33333	-4.54545	0	-2.72374	-2.35294	-4.0404	-3.90625	-9.09091	-18.41
7	-7.87037	-8.81057	-6.97674	-15.3543	-3.47826	-9.83051	-6.36704	-4	-10.4545	-8.21918	-7.393	-3.52941	-7.07071	-9.76562	-15.415	-16.7364
Figure S6C	MEICS score
	WT Ctr	WT Upa	Nlrp3-/- Ctr	Nlrp3-/- Upa
	6.5	5.5	4	8.5
	7	5.75	6.5	7
	6.25	4.75	4.75	7.5
	9	4	3.75	4
Figure S6D	Colon length
	WT Ctr	WT Upa	Nlrp3-/- Ctr	Nlrp3-/- Upa
	6	8.5	7.5	6.9
	7	8	8	9
	7	9	8.2	6.9
	6.5	8	9	7.5

## Sheet: Figure 6
Fig 6A
NLRP3 mRANA						NLRP6 mRNA						NLRC4 mRNA						AIM2 mRNA						IL1B mRNA
Ctr	LPS	LPS+Tofa	LPS+ Fil	LPS+Upa		Ctr	LPS	LPS+Tofa	LPS+ Fil	LPS+Upa		Ctr	LPS	LPS+Tofa	LPS+ Fil	LPS+Upa		Ctr	LPS	LPS+Tofa	LPS+ Fil	LPS+Upa		Ctr	LPS	LPS+Tofa	LPS+ Fil	LPS+Upa
0.370096	10.3146	4.9963	1.66543	2.54256		0.31746	3.98095	2.15873	10.8413	8.37778		1.93722	4.43812	4.79132	7.59904	4.47737		1.50033	2.60079	2.16127	2.96761	3.74091		0.734727	33.6983	24.9514	6.60957	7.30212
1.26943	7.3131	6.18209	2.84974	3.03479		1.12381	5.00317	4.95238	2.42667	7.6254		0.452885	8.75851	3.36427	4.23477	7.3279		0.766689	2.94448	1.79445	3.01388	3.07997		1.16296	27.1743	14.4487	12.6574	17.5233
1.56551	9.16358	5.6262	2.40563	2.58327		1.6254	7.49206	1.07937	3.90476	2.14921		0.558514	4.42385	2.39744	2.33322	6.53588		1.03106	4.06477	4.06477	3.76735	2.23397		1.21135	37.8812	19.3966	17.8734	7.01681
1.06218	10.5625	6.40489	2.13175	3.14582		1.09206	9.33333	1.0045	7.47619	2.58095		0.866932	2.33322	4.3525	4.38818	2.45096		0.64111	2.5347	3.7343	2.16127	2.60079		1.00358	22.3145	36.3694	23.791	26.6532
0.732791	7.11695	4.07106	2.25759	2.6758		0.84127	9.87302	1.65079	6.85714	4.46032		1.18445	2.96826	8.68002	5.1017	3.28578		1.06081	2.7495	2.49174	2.94118	3.04362		0.887379	15.0088	27.7887	6.98959	6.01994
Fig 6B
IL1b MSU treatment						IL1b TiO2 treatment						IL1b Nig treatment						IL1b Flag treatment						IL1b polydA:dT treatment
Ctr	MSU	MSU+Tofa	MSU + Fil	MSU +Upa		Ctr	TiO2	TiO2+Tofa	TiO2 + Fil	TiO2 +Upa		Ctr	Nig	Nig+Tofa	Nig + Fil	Nig +Upa		Ctr	Flag	Flag+Tofa	Flag + Fil	Flag +Upa		Ctr	polydA:dT	polydA:dT+Tofa	polydA:dT + Fil	polydA:dT +Upa
0	44.5	31.5	12.6	12.5		0	35.6	42.3	8.98	11.6		0	72.3	42.3	8.98	10.4		0	54.4	64.5	34.5	65.7		0	32.4	42.1	21.3	32.3
1.43	54.6	68.7	6.87	10.4		1.43	61.2	56.7	7.45	8.98		1.43	64.7	71.2	13.4	15.6		1.43	23.4	23.4	21.5	32.4		1.43	21.4	19.4	56.7	19.5
0.43	68.2	71.2	18.1	6.87		0.43	72.3	61.5	5.76	6.76		0.43	81.5	65.7	31.2	32.1		0.43	19.9	64.4	56.6	45.6		0.43	53.4	12.4	32.1	43.5
2.13	48.8	39.5	13.4	9.12		2.13	21.3	46.7	21.1	5.77		2.13	54.7	42.5	26.7	8.65		2.13	43.2	52.2	74.3	71.2		2.13	31.4	43.3	19.2	21.5
0	29.5	42.1	9.12	21.4		0	42	32.1	18.9	8.34		0	49.5	36.7	12.5	25.6		0	32.1	44.5	35.6	34.3		0	43.3	61.2	54.4	29.3
Fig 6B
IL-18 MSU treatment						IL18 TiO2 treatment						IL18 Nig treatment						IL18 Flag treatment						IL18 polydA:dT treatment
Ctr	MSU	MSU+Tofa	MSU + Fil	MSU +Upa		Ctr	TiO2	TiO2+Tofa	TiO2 + Fil	TiO2 +Upa		Ctr	Nig	Nig+Tofa	Nig + Fil	Nig +Upa		Ctr	Flag	Flag+Tofa	Flag + Fil	Flag +Upa		Ctr	polydA:dT	polydA:dT+Tofa	polydA:dT + Fil	polydA:dT +Upa
5.65	44.6	23.5	14.5	6.87		5.65	76.8	32.2	13.5	7.98		5.65	65.7	56.7	10.6	10.8		5.65	54.5	65.4	76.5	54.7		5.65	65.5	73.2	67.4	21.5
7.23	52.5	19.3	24.7	13.2		7.23	52.3	21.4	13.2	14.5		7.23	42.3	72.6	9.43	15.4		7.23	71.2	34.4	54.7	71.3		7.23	34.3	54.3	43.3	53.4
10.4	71.3	24.5	12.5	6.98		10.4	78.2	38.2	21.2	7.87		10.4	68.7	31.7	12.03	12.4		10.4	23.4	23.4	24.5	54.6		10.4	65.6	19.3	19.2	41.1
13.2	39.5	31.2	9.76	21.5		13.2	42.1	18.9	10.5	19.2		13.2	64.4	43.3	7.87	7.54		13.2	54.3	71.2	42.3	32.3		13.2	32.5	21.5	32.4	18.3
8.65	65.4	41	12.1	9.23		8.65	72.1	41.1	8.9	10.3		8.65	37.8	28.9	9.12	8.19		8.65	39.3	43.4	21.4	46.7		8.65	19.3	51.2	44.3	21.4

[truncated: 4 more sheets: Figure S7, Figure S8, Figure 7, Figure S10]
